# Supplementary material for: 4D-Flow Cardiac Magnetic Resonance Imaging: An 8-Year Clinical Practice Review
Source: Rev Cardiovasc Med. 2026 Jan 9;27(1):46999. doi: 10.31083/RCM46999 (PMC12873672; doi:10.31083/RCM46999)
Supplement: Supplementary file 1 [file 2153-8174-27-1-46999-s1.zip]

Archive with 27 entries (26 files):
- Supplementary Videos.docx
- Videos/
- Videos/Video 1.mp4
- Videos/Video 10.mp4
- Videos/Video 11.mp4
- Videos/Video 12.mp4
- Videos/Video 13.mp4
- Videos/Video 14.mp4
- Videos/Video 15.mp4
- Videos/Video 16.mp4
- Videos/Video 17.mp4
- Videos/Video 18.mp4
- Videos/Video 19.mp4
- Videos/Video 2.mp4
- Videos/Video 20.mp4
- Videos/Video 21.mp4
- Videos/Video 22.mp4
- Videos/Video 23.mp4
- Videos/Video 24.mp4
- Videos/Video 25.mp4
- Videos/Video 3.mp4
- Videos/Video 4.mp4
- Videos/Video 5.mp4
- Videos/Video 6.mp4
- Videos/Video 7.mp4
- Videos/Video 8.mp4
- Videos/Video 9.mp4
